# Supplementary material for: Role of the ADAM33 rs2280091 Variant in Modulating Lung Function in Cystic Fibrosis
Source: Int J Mol Sci. 2025 Nov 29;26(23):11583. doi: 10.3390/ijms262311583 (PMC12692732; doi:10.3390/ijms262311583)
Supplement: Supplementary file 1 [file ijms-26-11583-s001.zip]

Archive with 1 entries (1 files):
- ijms-3965293-supplementary.pdf
